# Supplementary material for: From Intention to Enactment: Action Planning and Habit Automaticity Distinguish Successful from Unsuccessful Intenders to Engage in Regular Leisure-Time Moderate-to-Vigorous Physical Activity
Source: Behav Sci (Basel). 2026 Jun 15;16(6):989. doi: 10.3390/bs16060989 (PMC13295560; doi:10.3390/bs16060989)
Supplement: Supplementary file 1 [file behavsci-16-00989-s001.zip]

Archive with 1 entries (1 files):
- behavsci-4277909-supplementary.pdf
